# Supplementary material for: Charting the landscape of graphical displays for meta-analysis and systematic reviews: a comprehensive review, taxonomy, and feature analysis
Source: BMC Med Res Methodol. 2020 Feb 7;20:26. doi: 10.1186/s12874-020-0911-9 (PMC7006175; doi:10.1186/s12874-020-0911-9)
Supplement: Supplementary file 3 — Additional file 3. Feature assessments for the entire collection of 208 graphical displays for meta-analysis and systematic reviews. [file 12874_2020_911_MOESM3_ESM.xlsx]

## Sheet: Tabelle1
Category of meta-analytic plot	ID	Name of meta-analytic plot	01 - Displays summary outcome point estimate	02 - Displays summary outcome interval estimate	03 - Displays heterogeneity summary estimates (e.g., I2, Q; also, inconsistency in network meta-analysis)	04 - Displays individual study effect-size point estimates	05 - Displays individual study effect interval estimate	06 - Displays individual study meta-analytic weight/precision/N (including contribution of comparisons in network meta-analysis)	07 - Displays individual study names or identifiers	08 - Displays more than one outcome per study	09 - Displays individual study significance dichotomously (i.e., significant vs. not)	10 - Displays individual study significance continuously	11 - Informs about the likelihood, or posterior distribution, of meta-analytic parameter values	12 - Suitable to display association of effect sizes with categorical study features	13 - Suitable to display association of effect sizes with continuous study features	14 - Suitable to display further study (or study-group) features	15 - Suitable and informative for small-sized meta-analyses (10 studies or less)	16 - Suitable and informative for medium-sized meta-analyses (say, about 50 studies)	17 - Suitable and informative for large-sized meta-analyses (say, hundreds of studies)	18 - Suitable to assess publication bias and other forms of biases	19 - Suitable to assess the temporal development of meta-analytic estimates	20 - Suitable to assess an excess of between-study (or study-group) effect heterogeneity (also, inconsistencies in network meta-analyses)	21 - Suitable to assess assumputions about the distribution of estimates (e.g., normality of effects)	22 - Suitable to assess the robustness of summary effect(s)	Suitable to assess the robustness of heterogeneity statistics (e.g., I2, τ2, Q)	24 - Suitable to identify influential studies (i.e., outliers, leverage points)
1. Forest plot-like	1.1	Confidence interval plot, caterpillar plot	0	0	0	2	2	0	2	0	2	1	0	0	1	2	2	1	0	0	0	1	0	0	0	0
1. Forest plot-like	1.2	Forest plot	2	2	0	2	2	2	2	0	2	1	0	0	1	2	2	1	0	0	0	1	0	0	0	0
1. Forest plot-like	1.2.1	Subgroup forest plot	2	2	0	2	2	2	2	0	2	1	0	2	1	2	2	1	0	0	0	1	0	0	0	0
1. Forest plot-like	1.2.2	Summary forest plot	2	2	0	0	0	0	0	0	0	0	0	2	0	2	2	2	2	0	0	1	0	0	0	0
1. Forest plot-like	1.2.3	Shrinkage plot, Bayesian forest plot	2	2	0	2	2	1	2	0	2	1	2	0	1	2	2	1	0	0	0	1	0	0	0	0
1. Forest plot-like	1.2.4	Raindrop plot	2	2	0	2	2	1	2	0	2	1	2	0	1	2	2	1	0	0	0	1	0	0	0	0
1. Forest plot-like	1.2.5	Limits of equivalence forest plot	2	2	0	2	2	2	2	0	2	1	0	0	1	2	2	1	0	0	0	1	0	0	0	0
1. Forest plot-like	1.2.6	Confidence distribution plot	2	2	0	2	2	1	2	0	2	1	2	0	1	2	2	1	0	0	0	1	0	0	0	0
1. Forest plot-like	1.2.7	Rainforest plot	2	2	0	2	2	2	2	0	2	1	2	0	1	2	2	1	0	0	0	1	0	0	0	0
1. Forest plot-like	1.2.8	Thick forest plot	2	2	0	2	2	2	2	0	2	1	0	0	1	2	2	1	0	0	0	1	0	0	0	0
1. Forest plot-like	1.2.9	Contour-enhanced forest plot	2	2	0	2	2	2	2	0	2	1	0	0	1	2	2	1	0	0	0	1	0	0	0	0
1. Forest plot-like	1.3	Odd man out plot	0	2	0	2	2	0	2	0	2	1	0	0	1	2	2	1	0	0	0	1	0	0	0	0
1. Forest plot-like	1.4	Fuzzy number plot	2	2	0	2	2	0	0	0	2	1	0	0	0	0	2	2	1	0	0	1	0	0	0	0
1. Forest plot-like	1.4.1	Fuzzy number plot with subgroups	2	2	0	2	2	0	0	0	2	1	0	2	0	2	2	2	1	0	0	1	0	0	0	0
2. Funnel plot-like	2.1	Funnel plot	2	0	0	2	0	2	0	0	0	0	0	0	0	0	2	2	1	2	0	1	1	0	0	1
2. Funnel plot-like	2.1.1	Subgroup funnel plot	2	0	0	2	0	2	0	0	0	0	0	2	0	2	2	2	1	2	0	1	1	0	0	1
2. Funnel plot-like	2.1.2	Regression test funnel plot	2	0	0	2	0	2	0	0	0	0	0	0	0	0	2	2	1	2	0	1	1	1	0	1
2. Funnel plot-like	2.1.3	Funnel plot with weighted mean, median and mode	2	0	0	2	0	2	0	0	0	0	0	0	0	0	2	2	1	2	0	1	1	0	0	1
2. Funnel plot-like	2.1.4	Trim-and-fill funnel plot	2	0	0	2	0	2	0	0	0	0	0	0	0	0	2	2	1	2	0	1	1	1	0	1
2. Funnel plot-like	2.1.5	Significance contour-enhanced funnel plot	0	0	0	2	0	2	0	0	2	2	0	0	0	0	2	2	1	2	0	0	1	0	0	0
2. Funnel plot-like	2.1.6	Additional evidence contours funnel plot: Summary effect significance	0	0	0	2	0	2	0	0	0	0	0	0	0	0	2	1	0	1	0	0	0	2	0	0
2. Funnel plot-like	2.1.7	Additional evidence contours funnel plot: Heterogeneity	0	0	0	2	0	2	0	0	0	0	0	0	0	0	2	1	0	1	0	0	0	0	2	0
2. Funnel plot-like	2.1.8	Additional evidence contours funnel plot: Summary CI width	0	0	0	2	0	2	0	0	0	0	0	0	0	0	2	1	0	1	0	0	0	2	0	0
2. Funnel plot-like	2.1.9	Additional evidence contours funnel plot: Summary CI lower/upper bound	0	0	0	2	0	2	0	0	0	0	0	0	0	0	2	1	0	1	0	0	0	2	0	0
2. Funnel plot-like	2.1.10	Additional evidence contours funnel plot: Limits of equivalence	0	0	0	2	0	2	0	0	0	0	0	0	0	0	2	1	0	1	0	0	0	2	0	0
2. Funnel plot-like	2.1.11	Additional evidence contours funnel plot: Summary effect	0	0	0	2	0	2	0	0	0	0	0	0	0	0	2	1	0	1	0	0	0	2	0	0
2. Funnel plot-like	2.1.12	Funnel plot with imputed non-statistically-significant unreported effects	0	0	0	1	0	2	0	0	0	0	0	0	0	0	2	2	1	2	0	1	1	0	0	1
2. Funnel plot-like	2.1.13	Meta-analyser funnel plot	2	0	0	2	0	2	0	0	0	0	0	0	0	0	2	1	0	1	0	0	0	1	0	1
2. Funnel plot-like	2.1.14	Funnel plot with summary diamond	2	2	0	2	0	2	0	0	0	0	0	0	0	0	2	2	1	2	0	1	1	0	0	1
2. Funnel plot-like	2.1.15	Funnel plot with bias-corrected effect sizes	2	0	0	2	0	2	0	0	0	0	0	0	0	0	2	2	1	2	0	1	1	0	0	1
2. Funnel plot-like	2.2	Galbraith plot (a.k.a. radial plot)	2	2	0	2	0	2	0	0	2	2	0	0	0	0	2	2	1	2	0	1	1	0	0	1
2. Funnel plot-like	2.2.1	Subgroup Galbraith plot	2	2	0	2	0	2	0	0	2	2	0	2	0	2	2	2	1	2	0	1	1	0	0	1
2. Funnel plot-like	2.2.2	Galbraith plot with Egger regression	2	2	0	2	0	2	0	0	2	2	0	0	0	0	2	2	1	2	0	1	1	0	0	1
2. Funnel plot-like	2.2.3	3D Galbraith plot	0	0	0	2	0	2	0	0	0	0	0	0	2	2	2	2	1	1	0	1	0	0	0	0
2. Funnel plot-like	2.3	Gravity plot	0	0	0	2	0	2	0	0	0	0	0	0	0	0	2	1	0	1	0	0	0	0	0	2
2. Funnel plot-like	2.4	Doi plot	0	0	0	2	0	0	0	0	0	0	0	0	0	0	2	2	2	2	0	0	0	0	0	0
2. Funnel plot-like	2.5	Begg and Mazmudar test display	0	0	0	0	0	2	0	0	0	0	0	0	0	0	2	2	1	2	0	0	1	0	0	1
2. Funnel plot-like	2.5.1	Begg and Mazmudar test display with subgroups	0	0	0	0	0	2	0	0	0	0	0	2	0	2	2	2	1	2	0	0	1	0	0	1
3. Continuous effect moderators	3.1	Scatterplot of effect size with continuous moderator	0	0	0	2	0	0	0	0	0	0	0	0	2	2	2	2	1	0	0	0	0	0	0	0
3. Continuous effect moderators	3.1.1	Binned scatterplot	0	0	0	2	0	0	0	0	0	0	0	0	2	2	2	2	2	0	0	0	0	0	0	0
3. Continuous effect moderators	3.2	Meta-regression plot	2	0	0	2	0	0	0	0	0	0	0	0	2	2	2	2	1	0	0	0	0	0	0	0
3. Continuous effect moderators	3.2.1	Meta-regression weight bubble plot	2	0	0	2	0	2	0	0	0	0	0	0	2	2	2	1	0	0	0	0	0	0	0	0
3. Continuous effect moderators	3.2.2	Meta-regression plot with subgroups	2	0	0	2	0	0	0	0	0	0	0	2	2	2	2	2	1	0	0	0	0	0	0	0
3. Continuous effect moderators	3.2.3	Meta-regression plot with confidence or prediction bands	2	2	0	2	0	0	0	0	0	0	0	0	2	2	2	2	1	0	0	0	0	0	0	0
3. Continuous effect moderators	3.2.4	Meta-regression plot including effect-size confidence intervals	2	0	0	2	2	0	0	0	0	0	0	0	2	2	2	1	0	0	0	0	0	0	0	0
3. Continuous effect moderators	3.2.5	Surface plot	2	0	0	2	0	0	0	0	0	0	0	0	2	2	2	2	1	0	0	0	0	0	0	0
3. Continuous effect moderators	3.2.6	Trim-and-fill meta-regression plot	2	0	0	0	0	0	0	0	0	0	0	0	2	2	2	2	2	2	0	0	0	1	0	0
3. Continuous effect moderators	3.2.7	Meta-analytic regression/classification tree	2	0	0	0	0	0	0	0	0	0	0	2	2	2	2	2	2	0	0	0	0	0	0	0
3. Continuous effect moderators	3.2.8	Meta-analytic partial dependence plot	2	0	0	2	0	0	0	0	0	0	0	0	2	2	2	2	1	0	0	0	0	0	0	0
3. Continuous effect moderators	3.3	Time-to-event data: Meta-STEPP	2	0	0	2	0	0	2	0	0	0	0	0	2	2	2	1	0	0	0	0	0	0	0	0
4. Robustness, outlier, and influence diagnostics	4.1	Tau square sensitivity plot	2	2	0	0	0	0	0	0	0	0	0	0	0	0	2	2	2	0	0	0	0	2	0	0
4. Robustness, outlier, and influence diagnostics	4.1.1	Tau square sensitivity plot with posterior distribution	2	2	0	0	0	0	0	0	0	0	2	0	0	0	2	2	2	0	0	2	0	2	0	0
4. Robustness, outlier, and influence diagnostics	4.2	Leave-one-out sensitivity lineplot	2	2	0	0	0	0	0	0	0	0	0	0	0	0	2	2	2	0	0	0	0	2	0	1
4. Robustness, outlier, and influence diagnostics	4.2.1	Leave-one-out sensitivity forest plot	2	2	0	0	0	0	2	0	0	0	0	0	0	0	2	1	0	0	0	0	0	2	0	2
4. Robustness, outlier, and influence diagnostics	4.3	Baujat plot	0	0	0	0	0	0	2	0	0	0	0	0	0	0	2	2	1	0	0	1	0	1	1	2
4. Robustness, outlier, and influence diagnostics	4.4	Number of additional participants required to obtain significance plot	0	0	0	0	0	2	0	0	0	0	0	0	0	0	2	2	1	0	1	0	0	0	0	0
4. Robustness, outlier, and influence diagnostics	4.5	Influence plot	0	0	0	0	0	0	0	0	0	0	0	0	0	0	2	1	1	0	0	0	0	1	0	2
4. Robustness, outlier, and influence diagnostics	4.6	Study influence and outlier diagnostic lineplots	0	0	0	0	0	0	2	0	0	0	0	0	0	0	2	2	1	0	0	0	0	1	2	2
4. Robustness, outlier, and influence diagnostics	4.7	Metaplot	0	0	2	0	0	2	2	0	0	0	0	0	0	0	2	1	0	0	0	2	0	0	2	2
4. Robustness, outlier, and influence diagnostics	4.8	GOSH plot	2	0	2	0	0	0	0	0	0	0	0	0	0	0	2	1	0	0	0	2	0	2	2	2
4. Robustness, outlier, and influence diagnostics	4.9	Outlier probability plot	0	0	0	0	0	0	0	0	0	0	0	0	0	0	2	1	0	0	0	0	0	0	0	2
4. Robustness, outlier, and influence diagnostics	4.10	Forward plot	0	0	0	0	0	0	0	0	0	0	0	0	0	0	2	2	2	0	0	0	0	2	2	2
4. Robustness, outlier, and influence diagnostics	4.11	Impact of unmeasured confounding sensitivity plot	0	0	0	0	0	0	0	0	0	0	0	0	0	0	2	2	2	1	0	0	0	2	0	0
4. Robustness, outlier, and influence diagnostics	4.12	Tau square estimator sensitivity plot	2	2	2	0	0	0	0	0	0	0	0	0	0	0	2	2	2	0	0	2	0	2	2	0
4. Robustness, outlier, and influence diagnostics	4.13	Cross-validated residual plot	0	0	0	0	0	0	0	0	0	0	0	0	0	0	2	2	1	0	0	0	0	0	0	2
5. Cumulative meta-analysis and time trends	5.1	Effect-size time-series plot	0	0	0	2	0	0	0	0	0	0	0	0	0	0	2	2	1	0	2	0	0	0	0	1
5. Cumulative meta-analysis and time trends	5.1.1	Quality control chart: X bar chart	0	0	0	2	0	0	0	0	0	0	0	0	0	0	2	2	1	0	2	0	0	0	0	2
5. Cumulative meta-analysis and time trends	5.1.2	Quality control chart: CUMSUM chart	0	0	0	0	0	0	0	0	0	0	0	0	0	0	2	2	1	0	2	0	0	0	0	2
5. Cumulative meta-analysis and time trends	5.2	Cumulative meta-analysis plot	2	2	0	0	0	0	2	0	0	0	0	0	0	2	2	1	0	0	2	0	0	2	0	1
5. Cumulative meta-analysis and time trends	5.2.1	Subgroup cumulative meta-analysis	2	2	0	0	0	0	2	0	0	0	0	2	0	2	2	1	0	0	2	0	0	2	0	1
5. Cumulative meta-analysis and time trends	5.2.2	Cumulative meta-analysis with monitoring boundaries	2	2	0	0	0	0	2	0	0	0	0	0	0	0	2	2	1	0	2	0	0	2	0	1
5. Cumulative meta-analysis and time trends	5.2.3	Cumulative summary effect ratio plot	0	0	0	0	0	0	0	0	0	0	0	0	0	2	2	1	0	0	2	0	0	2	0	1
5. Cumulative meta-analysis and time trends	5.2.4	Cumulative heterogeneity plot	0	0	2	0	0	0	0	0	0	0	0	0	0	0	2	2	2	0	2	2	0	0	2	1
5. Cumulative meta-analysis and time trends	5.2.5	Cumulative Bayes factor plot	2	0	0	0	0	0	0	0	0	0	0	0	0	0	2	2	1	0	2	0	0	1	0	1
5. Cumulative meta-analysis and time trends	5.2.6	Predicted Bayes factor for an additional study plot	2	0	0	0	0	0	0	0	0	0	0	0	0	0	2	2	1	0	2	0	0	2	0	1
5. Cumulative meta-analysis and time trends	5.3	Plot of cumulative results	2	0	2	0	0	0	0	0	0	0	0	0	0	0	2	1	0	0	2	2	0	2	2	1
5. Cumulative meta-analysis and time trends	5.4	Comparison of meta-analyses: Initial vs. subsequent evidence scatterplot	2	0	0	0	0	0	0	0	0	0	0	0	0	0	2	2	2	1	1	0	0	0	0	0
6. Effect-size distribution	6.1	Histogram	0	0	0	2	0	0	0	0	0	0	0	0	0	0	2	2	2	0	0	0	2	0	0	0
6. Effect-size distribution	6.1.1	Histogram, weighted	0	0	0	2	0	2	0	0	0	0	0	0	0	0	2	2	2	0	0	0	2	0	0	0
6. Effect-size distribution	6.1.2	Histogram, subgroups	0	0	0	2	0	0	0	0	0	0	0	2	0	2	2	2	2	0	0	0	2	0	0	0
6. Effect-size distribution	6.2	Boxplot	0	0	0	2	0	0	0	0	0	0	0	0	0	0	2	2	2	0	0	0	2	0	0	0
6. Effect-size distribution	6.2.1	Boxplot, weighted	0	0	0	2	0	2	0	0	0	0	0	2	0	2	2	2	2	0	0	0	2	0	0	0
6. Effect-size distribution	6.3	Stem-and-leaf display	0	0	0	2	0	0	0	0	0	0	0	0	0	0	2	2	1	0	0	0	2	0	0	0
6. Effect-size distribution	6.3.1	Stem-and-leaf display, subgroups	0	0	0	2	0	0	0	0	0	0	0	2	0	2	2	2	1	0	0	0	2	0	0	0
6. Effect-size distribution	6.4	Dot plot	0	0	0	2	0	0	0	0	0	0	0	0	0	0	2	2	1	0	0	0	2	0	0	0
6. Effect-size distribution	6.5	Density plot	0	0	0	2	0	0	0	0	0	0	0	0	0	0	2	2	2	0	0	0	2	0	0	0
6. Effect-size distribution	6.5.1	Density plot, weighted	0	0	0	2	0	2	0	0	0	0	0	0	0	0	2	2	2	0	0	0	2	0	0	0
6. Effect-size distribution	6.5.2	Density plot, subgroups	0	0	0	2	0	0	0	0	0	0	0	2	0	2	2	2	2	0	0	0	2	0	0	0
6. Effect-size distribution	6.6	Collection of study-effect likelihoods	0	0	0	0	0	0	0	0	0	0	2	0	0	0	2	1	0	0	0	0	1	0	0	0
6. Effect-size distribution	6.7	Normal quantile-quantile (Q-Q) plot of effect sizes	0	0	0	0	0	0	0	0	0	0	0	0	0	0	2	2	2	1	0	1	2	0	0	1
7. Study or subgroup characteristics	7.1	Bar chart	0	0	0	0	0	0	0	0	0	0	0	0	0	2	2	2	2	0	0	0	0	0	0	0
7. Study or subgroup characteristics	7.2	Pie chart	0	0	0	0	0	0	0	0	0	0	0	0	0	2	2	2	2	0	0	0	0	0	0	0
7. Study or subgroup characteristics	7.3	Line/dot chart with continuous covariate	0	0	0	0	0	0	2	0	0	0	0	0	0	2	2	1	0	0	0	0	0	0	0	0
7. Study or subgroup characteristics	7.4	Risk of bias plot	0	0	0	0	0	0	0	0	0	0	0	0	0	2	2	2	2	2	0	0	0	0	0	0
7. Study or subgroup characteristics	7.4.1	Risk of bias summary plot	0	0	0	0	0	0	2	0	0	0	0	0	0	2	2	1	0	2	0	0	0	0	0	0
7. Study or subgroup characteristics	7.5	Harvest plot	0	0	0	0	0	0	0	2	0	0	0	0	0	2	2	1	0	0	0	0	0	0	0	0
7. Study or subgroup characteristics	7.6	PRISMA flow chart	0	0	0	0	0	0	0	0	0	0	0	0	0	2	2	2	2	0	0	0	0	0	0	0
7. Study or subgroup characteristics	7.7	Comparison of meta-analyses: Veritas plot	0	0	0	0	0	0	0	0	0	0	0	0	0	2	2	2	2	0	0	0	0	0	0	0
7. Study or subgroup characteristics	7.8	Error matrix display	0	0	0	0	0	2	2	0	0	0	0	0	0	2	2	2	1	0	0	0	0	0	0	0
7. Study or subgroup characteristics	7.8.1	3D error matrix plot	0	0	0	0	0	2	2	0	0	0	0	0	0	2	2	1	0	0	0	0	0	0	0	0
7. Study or subgroup characteristics	7.9	Effect-direction plot	0	0	0	0	0	0	2	2	2	0	0	0	0	2	2	1	0	0	0	0	0	0	0	0
7. Study or subgroup characteristics	7.10	Evidence-map bubble plot	0	0	0	0	0	2	0	0	0	0	0	0	0	2	2	2	1	0	0	0	0	0	0	0
7. Study or subgroup characteristics	7.11	Dendrogram of meta-cluster analysis	0	0	0	0	0	0	2	0	0	0	0	0	0	0	2	1	0	0	0	1	0	0	0	1
8. More than one outcome per study (multivariate)	8.1	Dichotomous outcomes: L’Abbé plot	0	0	0	2	0	0	0	2	0	0	0	0	0	0	2	2	1	0	0	1	0	0	0	1
8. More than one outcome per study (multivariate)	8.1.1	Dichotomous outcomes: Subgroup L’Abbé plot	0	0	0	2	0	0	0	2	0	0	0	2	0	2	2	2	1	0	0	1	0	0	0	1
8. More than one outcome per study (multivariate)	8.1.2	Dichotomous outcomes: L’Abbé plot with summary effect contours	2	0	0	2	0	0	0	2	0	0	0	0	0	0	2	2	1	0	0	1	0	0	0	1
8. More than one outcome per study (multivariate)	8.1.3	Dichotomous outcomes: L’Abbé weight bubble plot	0	0	0	2	0	2	0	2	0	0	0	0	0	0	2	1	0	0	0	1	0	0	0	1
8. More than one outcome per study (multivariate)	8.1.4	Dichotomous outcomes: Baseline graph	0	0	0	2	2	0	0	2	2	1	0	0	0	0	2	1	0	0	0	1	0	0	0	1
8. More than one outcome per study (multivariate)	8.2	Time-to-event data: Study survival curves	0	0	0	2	0	0	0	2	0	0	0	0	0	0	2	1	0	0	0	0	0	0	0	0
8. More than one outcome per study (multivariate)	8.3	Bivariate meta-analysis plot	2	0	0	2	0	0	0	2	0	0	0	0	0	0	2	2	1	0	0	0	0	0	0	0
8. More than one outcome per study (multivariate)	8.3.1	Bivariate meta-analysis plot with confidence ellipse	2	2	0	2	0	0	0	2	0	0	0	0	0	0	2	2	1	0	0	0	0	0	0	0
8. More than one outcome per study (multivariate)	8.3.2	Cross-hairs scatterplot	0	0	0	2	2	0	0	2	2	1	0	0	0	0	2	1	0	0	0	0	0	0	0	0
8. More than one outcome per study (multivariate)	8.3.3	Cross-hairs scatterplot with subgroups	0	0	0	2	2	0	0	2	2	1	0	2	0	2	2	1	0	0	0	0	0	0	0	0
8. More than one outcome per study (multivariate)	8.4	Dichotomous outcomes: ROC plot	2	2	0	2	0	0	0	2	0	0	0	0	0	0	2	2	1	0	0	0	0	0	0	0
8. More than one outcome per study (multivariate)	8.4.1	Dichotomous outcomes: ROC plot with summary ROC curve	2	2	0	2	0	0	0	2	0	0	0	0	0	0	2	2	1	0	0	0	0	0	0	0
8. More than one outcome per study (multivariate)	8.4.2	Dichotomous outcomes: Cross-hairs plot	0	0	0	2	2	0	0	2	0	0	0	0	0	0	2	1	0	0	0	0	0	0	0	0
8. More than one outcome per study (multivariate)	8.4.3	Dichotomous outcomes: ROC plot with subgroups	2	2	0	2	0	0	0	2	0	0	0	2	0	2	2	2	1	0	0	0	0	0	0	0
8. More than one outcome per study (multivariate)	8.5	Dichotomous outcomes: Treatment benefit vs. control plot per 100 patients	2	0	0	2	2	0	0	2	0	0	0	0	0	0	2	1	0	0	0	0	0	0	0	0
8. More than one outcome per study (multivariate)	8..6	Dichotomous outcomes: Olliaro display	0	0	0	2	2	2	0	2	0	0	0	0	0	0	2	2	1	0	0	1	0	0	0	0
8. More than one outcome per study (multivariate)	8.6.1	Dichotomous outcomes: Subgroup Olliaro display	0	0	0	2	2	2	0	2	0	0	0	2	0	2	2	2	1	0	0	1	0	0	0	0
8. More than one outcome per study (multivariate)	8.7	Dichotomous outcomes: Threshold plot	2	2	0	2	0	0	0	2	0	0	0	0	0	0	2	2	1	0	0	0	0	0	0	0
8. More than one outcome per study (multivariate)	8.8	Meta-analytic Bland-Altman plot	0	0	0	2	0	0	0	2	0	0	0	0	0	0	2	2	1	0	0	0	0	0	0	0
9. Combined effect(s) only	9.1	Glass distributional overlap display	2	0	0	0	0	0	0	0	0	0	0	0	0	0	2	2	2	0	0	0	0	0	0	0
9. Combined effect(s) only	9.2	Time-to-event data: Summary survival curve	2	0	0	0	0	0	0	0	0	0	0	0	0	0	2	2	2	0	0	0	0	0	0	0
9. Combined effect(s) only	9.2.1	Time-to-event data: Subgroup survival curves	2	0	0	0	0	0	0	0	0	0	0	2	0	2	2	2	2	0	0	0	0	0	0	0
9. Combined effect(s) only	9.3	Summary path diagram (SEM)	2	0	0	0	0	0	0	0	0	0	0	2	2	2	2	2	2	0	0	0	0	0	0	0
9. Combined effect(s) only	9.4	Genetic data: Summary q value plot	2	0	0	0	0	0	0	0	0	0	0	0	0	0	2	2	2	0	0	0	1	0	0	0
9. Combined effect(s) only	9.5	Genetic data: Summary Q-Q plot	2	0	2	0	0	0	0	0	0	0	0	0	0	0	2	2	2	0	0	0	2	0	0	0
9. Combined effect(s) only	9.6	Hattie barometer display	2	0	0	0	0	0	0	0	0	0	0	0	0	0	2	2	2	0	0	0	0	0	0	0
9. Combined effect(s) only	9.7	Comparison of meta-analyses: FEM vs. REM summary estimates	2	2	0	0	0	0	0	0	0	0	0	0	0	0	2	2	2	0	0	0	0	2	0	0
9. Combined effect(s) only	9.8	Comparison of meta-analyses: Heterogeneity	0	0	2	0	0	0	0	0	0	0	0	0	0	0	2	2	2	0	0	2	0	0	0	0
9. Combined effect(s) only	9.9	Comparison of meta-analyses: Tau square estimates	0	0	2	0	0	0	0	0	0	0	0	0	0	0	2	2	2	0	0	2	0	0	2	0
9. Combined effect(s) only	9.10	Genetic data: Meta-analytic circos plot	2	0	0	0	0	0	0	0	0	0	0	0	0	0	2	2	2	0	0	0	0	0	0	0
9. Combined effect(s) only	9.11	Fishbone diagram	2	2	0	0	0	0	0	0	0	0	0	2	0	2	2	2	2	0	0	0	0	0	0	0
9. Combined effect(s) only	9.12	Evidence flowers	0	0	0	0	0	0	0	0	0	0	0	0	0	2	2	2	2	0	0	0	0	0	0	0
9. Combined effect(s) only	9.13	Likelihood, prior, or posterior distribution plot	2	2	0	0	0	0	0	0	0	0	2	0	0	0	2	2	2	0	0	0	0	0	0	0
9. Combined effect(s) only	9.13.1	Bootstrap chart	2	2	0	0	0	0	0	0	0	0	0	0	0	0	2	2	2	0	0	0	0	0	0	0
9. Combined effect(s) only	9.13.2	Likelihood, confidence, or posterior region plot for two parameters	2	2	2	0	0	0	0	0	0	0	2	0	0	0	2	2	2	0	0	2	0	0	0	0
9. Combined effect(s) only	9.13.3	Predictive distribution or interval plot	2	2	0	0	0	0	0	0	0	0	2	0	0	0	2	2	2	0	0	0	0	0	0	0
9. Combined effect(s) only	9.14	Dichotomous outcomes: Fagan nomogram	2	0	0	0	0	0	0	0	0	0	0	0	0	0	2	2	2	0	0	0	0	0	0	0
9. Combined effect(s) only	9.14.1	Dichotomous outcomes: Probability-modifying plot	2	0	0	0	0	0	0	0	0	0	0	0	0	0	2	2	2	0	0	0	0	0	0	0
9. Combined effect(s) only	9.15	Genetic data: Meta-analytic Manhattan plot	2	0	0	0	0	0	0	0	0	0	0	0	0	0	2	2	2	0	0	0	0	0	0	0
9. Combined effect(s) only	9.15.1	Genetic data: Meta-analytic Miami plot	2	0	0	0	0	0	0	0	0	0	0	2	0	2	2	2	2	0	0	0	0	0	0	0
9. Combined effect(s) only	9.15.2	Genetic data: Meta-analytic regional association plot	2	0	0	0	0	0	0	0	0	0	0	0	0	0	2	2	2	0	0	0	0	0	0	0
9. Combined effect(s) only	9.16	Genetic data: Meta-analytic volcano plot	2	0	0	0	0	0	0	0	0	0	0	0	0	0	2	2	2	0	0	0	0	0	0	0
9. Combined effect(s) only	9.17	Genetic data: Position-summary line plot	2	0	0	0	0	0	0	0	0	0	0	0	0	0	2	2	2	0	0	0	0	0	0	0
9. Combined effect(s) only	9.18	Genetic data: Summary heatmap	2	0	0	0	0	0	0	0	0	0	0	0	0	0	2	2	2	0	0	0	0	0	0	0
9. Combined effect(s) only	9.19	Meta-analytic neuroimaging plot	2	0	0	0	0	0	0	0	0	0	0	0	0	0	2	2	2	0	0	0	0	0	0	0
10. Study selection and p-value based	10.1	Schweder-Spjøtvoll plot	0	0	0	0	0	0	0	0	2	2	0	0	0	0	2	2	2	1	0	0	0	0	0	0
10. Study selection and p-value based	10.2	Publication-probability plot (selection model)	0	0	0	0	0	0	0	0	0	0	0	0	0	0	2	2	2	2	0	0	0	0	0	0
10. Study selection and p-value based	10.3	Sensitivity contour plot (selection model)	0	0	0	0	0	0	0	0	0	0	0	0	0	0	2	2	2	2	0	0	0	2	0	0
10. Study selection and p-value based	10.4	Test of excess significance alpha sensitivity plot	0	0	0	0	0	0	0	0	0	0	0	0	0	0	2	2	2	2	0	0	0	0	0	0
10. Study selection and p-value based	10.5	Caliper test display	0	0	0	0	0	0	0	0	0	0	0	0	0	0	2	2	2	2	0	0	0	0	0	0
10. Study selection and p-value based	10.6	Plot of truncated normal distribution	0	0	0	0	0	0	0	0	0	0	0	0	0	0	2	2	2	2	0	0	0	0	0	0
10. Study selection and p-value based	10.7	Genetic data: P-M plot	0	0	0	0	0	0	2	0	2	2	2	0	0	0	2	2	1	1	0	0	0	0	0	0
10. Study selection and p-value based	10.8	p-curve	2	0	0	0	0	0	0	0	0	0	0	0	0	0	2	2	2	2	0	0	0	0	0	0
10. Study selection and p-value based	10.8.1	p-curve sensitivity plot	2	0	0	0	0	0	0	0	0	0	0	0	0	0	2	2	2	0	0	0	0	2	0	0
10. Study selection and p-value based	10.9	p-value plot for selection bias (selection model)	0	0	0	0	0	0	0	0	0	0	0	0	0	0	2	2	2	2	0	0	0	0	0	0
10. Study selection and p-value based	10.10	Treatment effect plot (selection model)	0	0	0	0	0	0	0	0	0	0	0	0	0	0	2	2	2	2	0	0	0	2	0	0
10. Study selection and p-value based	10.11	Albatross plot	1	0	0	0	0	2	0	0	2	2	0	0	0	0	2	2	1	1	0	2	0	0	0	0
10. Study selection and p-value based	10.11.1	Albatross subgroup plot	1	0	0	0	0	2	0	0	2	2	0	2	0	2	2	2	1	1	0	2	0	0	0	0
10. Study selection and p-value based	10.12	Weighted effect-size density (selection model)	0	0	0	2	0	0	0	0	0	0	0	0	0	0	2	2	2	2	0	0	0	0	0	0
10. Study selection and p-value based	10.13	Maximum-bias forest plot	2	2	0	0	0	0	0	0	0	0	0	0	0	0	2	2	2	2	0	1	0	2	0	0
11. Network meta-analysis	11.1	Network graph	0	0	0	0	0	0	0	0	0	0	0	0	0	2	2	2	2	0	0	0	0	0	0	0
11. Network meta-analysis	11.1.1	Flow-of-evidence graph	0	0	0	0	0	0	0	0	0	0	0	0	0	2	2	2	2	0	0	0	0	0	0	0
11. Network meta-analysis	11.1.2	3D network graph	0	0	0	0	0	0	2	0	0	0	0	0	0	2	2	1	0	0	0	0	0	0	0	0
11. Network meta-analysis	11.1.3	Matrix display of treatment comparisons	0	0	0	0	0	0	0	0	0	0	0	0	0	2	2	2	2	0	0	0	0	0	0	0
11. Network meta-analysis	11.2	Contrast forest plot	2	2	0	0	0	0	0	0	0	0	0	0	0	2	2	2	2	0	0	0	0	0	0	0
11. Network meta-analysis	11.2.1	Summary forest plot matrix	2	2	0	0	0	0	0	0	0	0	0	0	0	2	2	2	2	0	0	0	0	0	0	0
11. Network meta-analysis	11.2.2	Summary forest plot table	2	2	0	0	0	0	0	0	0	0	0	0	0	2	2	2	2	0	0	0	0	0	0	0
11. Network meta-analysis	11.2.3	Network indirect path decomposition forest plot	2	2	0	0	0	0	0	0	0	0	0	0	0	2	2	2	2	0	0	2	0	2	0	0
11. Network meta-analysis	11.2.4	Invariant interval forest plot	2	2	0	0	0	0	0	0	0	0	0	0	0	2	2	2	2	0	0	0	0	2	0	0
11. Network meta-analysis	11.3	Checkerboard unit plot	0	0	0	0	0	0	0	0	0	0	0	0	0	2	2	2	2	0	0	0	0	0	0	0
11. Network meta-analysis	11.4	Treatment dissimilarity table plot	1	0	0	0	0	0	0	0	0	0	0	0	0	0	2	2	2	0	0	1	0	0	0	0
11. Network meta-analysis	11.4.1	MDS inconsistency plot	0	0	0	0	0	0	0	0	0	0	0	0	0	0	2	2	2	0	0	2	0	0	0	0
11. Network meta-analysis	11.5	Ranking table plot	2	0	0	0	0	0	0	0	0	0	0	0	0	0	2	2	2	0	0	0	0	0	0	0
11. Network meta-analysis	11.5.1	Barplot of ranking probabilities	2	0	0	0	0	0	0	0	0	0	0	0	0	0	2	2	2	0	0	0	0	0	0	0
11. Network meta-analysis	11.5.2	Median rank chart	2	0	0	0	0	0	0	0	0	0	0	0	0	0	2	2	2	0	0	0	0	0	0	0
11. Network meta-analysis	11.5.3	Ranking and ranking probability for different outcome preferences	2	0	0	0	0	0	0	0	0	0	0	0	0	0	2	2	2	0	0	0	0	0	0	0
11. Network meta-analysis	11.5.4	Ranking scatterplot for single outcome	2	0	0	0	0	0	0	0	0	0	0	0	0	0	2	2	2	0	0	0	0	0	0	0
11. Network meta-analysis	11.6	Inconsistency plot	0	0	2	0	0	0	0	0	0	0	0	0	0	0	2	2	2	0	0	2	0	0	0	0
11. Network meta-analysis	11.7	Rankogram (cumulative or absolute)	2	0	0	0	0	0	0	0	0	0	0	0	0	0	2	2	2	0	0	0	0	0	0	0
11. Network meta-analysis	11.7.1	Probability to be within a range of the best treatment plot	2	0	0	0	0	0	0	0	0	0	0	0	0	0	2	2	2	0	0	0	0	1	0	0
11. Network meta-analysis	11.8	Network meta-regression plot	2	0	0	2	0	2	0	0	0	0	0	0	2	2	2	1	0	0	0	0	0	0	0	0
11. Network meta-analysis	11.8.1	Contribution network meta-regression plot	2	2	0	2	0	2	0	0	0	0	0	0	2	2	2	1	0	0	0	0	0	0	0	0
11. Network meta-analysis	11.8.2	Heat network meta-regression plot	2	2	0	0	0	2	0	0	0	0	0	0	2	2	2	2	2	0	0	0	0	0	0	0
11. Network meta-analysis	11.9	Diagnostic network plot (leverage, deviance, residuals)	0	0	0	0	0	0	0	0	0	0	0	0	0	0	2	2	1	0	0	0	0	0	0	2
11. Network meta-analysis	11.10	Comparison-adjusted funnel plot	0	0	0	1	0	2	0	0	0	0	0	0	0	0	2	2	1	2	0	1	1	0	0	1
11. Network meta-analysis	11.11	Contribution plot	0	0	0	0	0	2	0	0	0	0	0	0	0	0	2	2	2	0	0	0	0	0	0	0
11. Network meta-analysis	11.12	Netheat plot	0	0	2	0	0	2	0	0	0	0	0	0	0	0	2	2	2	0	0	2	0	0	0	0
11. Network meta-analysis	11.13	Shade plot for contrast weights of treatment comparison	0	0	0	0	0	2	2	0	0	0	0	0	0	0	2	2	1	0	0	0	0	0	0	0
11. Network meta-analysis	11.14	Shade plot for p values of treatment comparison	2	0	0	0	0	0	0	0	0	0	0	0	0	0	2	2	2	0	0	0	0	0	0	0
11. Network meta-analysis	11.15	Minimal parallelism vs. mean path length scatterplot	0	0	0	0	0	0	0	0	0	0	0	0	0	2	2	2	2	0	0	0	0	1	0	0
11. Network meta-analysis	11.16	Hsu mean-mean plot	2	2	0	0	0	0	0	0	0	0	0	0	0	0	2	2	2	0	0	0	0	0	0	0
11. Network meta-analysis	11.17	Clustered ranking plot for two outcomes	2	0	0	0	0	0	0	0	0	0	0	0	0	0	2	2	2	0	0	0	0	0	0	0
11. Network meta-analysis	11.18	Network risk of bias chart	0	0	0	0	0	0	0	0	0	0	0	0	0	2	2	2	2	2	0	0	0	0	0	0
11. Network meta-analysis	11.18.1	Network risk of bias direct evidence contribution chart	0	0	0	0	0	1	0	0	0	0	0	0	0	2	2	2	2	2	0	0	0	0	0	0
11. Network meta-analysis	11.19	Bland-Altman heterogeneity plot	2	0	0	0	0	0	0	0	0	0	0	0	0	0	2	2	2	0	0	1	0	0	0	0
11. Network meta-analysis	11.20	Rank heat plot	2	0	0	0	0	0	0	0	0	0	0	0	0	0	2	2	2	0	0	0	0	0	0	0
11. Network meta-analysis	11.21	Hasse diagram	2	0	0	0	0	0	0	0	0	0	0	0	0	0	2	2	2	0	0	0	0	0	0	0
11. Network meta-analysis	11.22	Partial orderings for two outcomes plot	2	0	0	0	0	0	0	0	0	0	0	0	0	0	2	2	2	0	0	0	0	0	0	0
11. Network meta-analysis	11.22.1	Biplot of partial orderings for more than two outcomes	2	0	0	0	0	0	0	0	0	0	0	0	0	0	2	2	2	0	0	0	0	0	0	0
11. Network meta-analysis	11.23	Invariant region plot	2	0	0	0	0	0	0	0	0	0	0	0	0	0	2	2	2	0	0	0	0	2	0	0
11. Network meta-analysis	11.24	Bivariate network meta-analysis crosshair plot	2	2	0	0	0	0	0	0	0	0	0	0	0	0	2	2	2	0	0	0	0	0	0	0
11. Network meta-analysis	11.25	Covariate distribution plot	0	0	0	0	0	0	0	0	0	0	0	0	0	2	2	2	2	0	0	0	0	0	0	0
11. Network meta-analysis	11.26	Covariate contribution scatterplot	0	0	0	0	0	2	2	0	0	0	0	0	0	2	2	2	1	0	0	0	0	0	0	0
11. Network meta-analysis	11.27	Covariate contribution heat plot	0	0	0	0	0	2	0	0	0	0	0	0	0	2	2	2	2	0	0	0	0	0	0	0
11. Network meta-analysis	11.28	Network meta-analysis survival plot	2	0	0	0	0	0	0	0	0	0	0	0	0	0	2	2	2	0	0	0	0	0	0	0
